# Supplementary material for: Lipocalin 2 modulates dendritic cell activity and shapes immunity to influenza in a microbiome dependent manner
Source: PLoS Pathog. 2021 Apr 27;17(4):e1009487. doi: 10.1371/journal.ppat.1009487 (PMC8078786; doi:10.1371/journal.ppat.1009487)
Supplement: S1 Table — CD103+ DCs were isolated by FACS and processed for RNA sequencing. Related to Fig 1D. This table gives an overview of KEGG pathways associated with differentially expressed genes map, ranked by their global p values. DEG: Differentially expressed gene, tA: net perturbation accumulation, FDR: False discovery rate; FWER: Family-wise error rate. (XLSX) [file ppat.1009487.s006.xlsx]

## Sheet: Sheet1
Pathway name	Pathway ID	# genes in pathway	# DEGs in pathway	p value (over-representation)	tA	p value (perturbation)	p value (global)	FDR (global)	FWER (global)	Status (in Lcn2KO)	DEGs (GeneID)	DEGs (gene symbol)	KEGGLINK
Antigen processing and presentation	04612	68	11	1.38422e-06	1.02941	0.696	1.43094e-05	0.00250414	0.00250414	Activated	14998, 12526, 14991, 15039, 14828, 15516, 15519, 15481, 15511, 193740, 21926	H2-DMa, Cd8b1, H2-M3, H2-T22, Hspa5, Hsp90ab1, Hsp90aa1, Hspa8, Hspa1b, Hspa1a, Tnf	http://www.genome.jp/dbget-bin/show_pathway?mmu04612+14998+12526+14991+15039+14828+15516+15519+15481+15511+193740+21926
Legionellosis	05134	52	9	7.18371e-06	-0.456208	0.918	8.52639e-05	0.00746059	0.0149212	Inhibited	16176, 18035, 76308, 12367, 15510, 15481, 15511, 193740, 21926	Il1b, Nfkbia, Rab1b, Casp3, Hspd1, Hspa8, Hspa1b, Hspa1a, Tnf	http://www.genome.jp/dbget-bin/show_pathway?mmu05134+16176+18035+76308+12367+15510+15481+15511+193740+21926
Protein processing in endoplasmic reticulum	04141	155	14	5.7376e-05	2.82236	0.473	0.000312491	0.0182287	0.054686	Activated	53421, 14828, 15481, 15511, 193740, 15502, 81489, 100037258, 21402, 15516, 15519, 18024, 22027, 107513	Sec61a1, Hspa5, Hspa8, Hspa1b, Hspa1a, Dnaja1, Dnajb1, Dnajc3, Skp1a, Hsp90ab1, Hsp90aa1, Nfe2l2, Hsp90b1, Ssr1	http://www.genome.jp/dbget-bin/show_pathway?mmu04141+53421+14828+15481+15511+193740+15502+81489+100037258+21402+15516+15519+18024+22027+107513
Measles	05162	112	11	0.000169684	-3.18142	0.601	0.00103925	0.0399758	0.18187	Inhibited	18035, 17698, 14360, 12500, 15481, 15511, 193740, 16176, 13001, 12443, 12576	Nfkbia, Msn, Fyn, Cd3d, Hspa8, Hspa1b, Hspa1a, Il1b, Csnk2b, Ccnd1, Cdkn1b	http://www.genome.jp/dbget-bin/show_pathway?mmu05162+18035+17698+14360+12500+15481+15511+193740+16176+13001+12443+12576
Th17 cell differentiation	04659	92	8	0.00283107	26.7584	0.04	0.00114216	0.0399758	0.199879	Activated	18035, 16797, 14998, 16176, 83430, 15516, 15519, 12500	Nfkbia, Lat, H2-DMa, Il1b, Il23a, Hsp90ab1, Hsp90aa1, Cd3d	http://www.genome.jp/dbget-bin/show_pathway?mmu04659+18035+16797+14998+16176+83430+15516+15519+12500
Necroptosis	04217	130	11	0.000618685	5.4388	0.531	0.00296357	0.0692148	0.518624	Activated	21926, 15516, 15519, 216799, 16176, 232440, 319164, 319169, 319171, 665433, 77605	Tnf, Hsp90ab1, Hsp90aa1, Nlrp3, Il1b, H2afj, Hist1h2ac, Hist1h2ak, Hist1h2ap, Hist1h2ao, H2afv	http://www.genome.jp/dbget-bin/show_pathway?mmu04217+21926+15516+15519+216799+16176+232440+319164+319169+319171+665433+77605
NF-kappa B signaling pathway	04064	91	8	0.00264374	8.64466	0.181	0.00413669	0.0692148	0.72392	Activated	18035, 16176, 21926, 22029, 16797, 13001, 22196, 20303	Nfkbia, Il1b, Tnf, Traf1, Lat, Csnk2b, Ube2i, Ccl4	http://www.genome.jp/dbget-bin/show_pathway?mmu04064+18035+16176+21926+22029+16797+13001+22196+20303
IL-17 signaling pathway	04657	66	7	0.00165527	-1.13297	0.311	0.00441265	0.0692148	0.772213	Inhibited	18035, 15516, 15519, 22027, 12367, 21926, 16176	Nfkbia, Hsp90ab1, Hsp90aa1, Hsp90b1, Casp3, Tnf, Il1b	http://www.genome.jp/dbget-bin/show_pathway?mmu04657+18035+15516+15519+22027+12367+21926+16176
Influenza A	05164	134	11	0.000797598	-2.15846	0.678	0.00460873	0.0692148	0.806528	Inhibited	18035, 216799, 16176, 14998, 21926, 100037258, 15481, 15511, 193740, 81489, 11465	Nfkbia, Nlrp3, Il1b, H2-DMa, Tnf, Dnajc3, Hspa8, Hspa1b, Hspa1a, Dnajb1, Actg1	http://www.genome.jp/dbget-bin/show_pathway?mmu05164+18035+216799+16176+14998+21926+100037258+15481+15511+193740+81489+11465
Estrogen signaling pathway	04915	90	9	0.000575864	-0.210575	0.976	0.00476833	0.0692148	0.834458	Inhibited	15516, 15519, 22027, 15481, 15511, 193740, 14678, 17977, 17979	Hsp90ab1, Hsp90aa1, Hsp90b1, Hspa8, Hspa1b, Hspa1a, Gnai2, Ncoa1, Ncoa3	http://www.genome.jp/dbget-bin/show_pathway?mmu04915+15516+15519+22027+15481+15511+193740+14678+17977+17979
Viral myocarditis	05416	61	7	0.00103667	-0.645258	0.581	0.00506823	0.0692148	0.88694	Inhibited	12443, 14998, 14991, 15039, 12367, 11465, 14360	Ccnd1, H2-DMa, H2-M3, H2-T22, Casp3, Actg1, Fyn	http://www.genome.jp/dbget-bin/show_pathway?mmu05416+12443+14998+14991+15039+12367+11465+14360
Viral carcinogenesis	05203	195	14	0.000632483	0	1	0.00529126	0.0692148	0.92597	Inhibited	12367, 58801, 22029, 13654, 12443, 12774, 22628, 22631, 12575, 12576, 12540, 18035, 14991, 15039	Casp3, Pmaip1, Traf1, Egr2, Ccnd1, Ccr5, Ywhag, Ywhaz, Cdkn1a, Cdkn1b, Cdc42, Nfkbia, H2-M3, H2-T22	http://www.genome.jp/dbget-bin/show_pathway?mmu05203+12367+58801+22029+13654+12443+12774+22628+22631+12575+12576+12540+18035+14991+15039
Prion diseases	05020	29	5	0.000851424	0.637859	0.792	0.00559813	0.0692148	0.979673	Activated	14360, 13653, 16176, 193740, 14828	Fyn, Egr1, Il1b, Hspa1a, Hspa5	http://www.genome.jp/dbget-bin/show_pathway?mmu05020+14360+13653+16176+193740+14828
Toxoplasmosis	05145	100	9	0.0012343	-2.34309	0.562	0.00573912	0.0692148	1	Inhibited	18035, 14678, 21926, 14998, 12367, 15481, 15511, 193740, 12774	Nfkbia, Gnai2, Tnf, H2-DMa, Casp3, Hspa8, Hspa1b, Hspa1a, Ccr5	http://www.genome.jp/dbget-bin/show_pathway?mmu05145+18035+14678+21926+14998+12367+15481+15511+193740+12774
Type I diabetes mellitus	04940	43	6	0.00083618	0	1	0.00676191	0.0692148	1	Inhibited	15510, 14998, 14991, 15039, 16176, 21926	Hspd1, H2-DMa, H2-M3, H2-T22, Il1b, Tnf	http://www.genome.jp/dbget-bin/show_pathway?mmu04940+15510+14998+14991+15039+16176+21926
Cytokine-cytokine receptor interaction	04060	184	7	0.209222	11.7088	0.004	0.00676693	0.0692148	1	Activated	16176, 83430, 23832, 18383, 21926, 12774, 20303	Il1b, Il23a, Xcr1, Tnfrsf11b, Tnf, Ccr5, Ccl4	http://www.genome.jp/dbget-bin/show_pathway?mmu04060+16176+83430+23832+18383+21926+12774+20303
Parathyroid hormone synthesis, secretion and action	04928	81	6	0.0194747	21.3585	0.043	0.00677064	0.0692148	1	Activated	14678, 18578, 22337, 12575, 18227, 13653	Gnai2, Pde4b, Vdr, Cdkn1a, Nr4a2, Egr1	http://www.genome.jp/dbget-bin/show_pathway?mmu04928+14678+18578+22337+12575+18227+13653
C-type lectin receptor signaling pathway	04625	103	8	0.0056485	13.126	0.157	0.00711923	0.0692148	1	Activated	18479, 83430, 216799, 16176, 18035, 332579, 21926, 13654	Pak1, Il23a, Nlrp3, Il1b, Nfkbia, Card9, Tnf, Egr2	http://www.genome.jp/dbget-bin/show_pathway?mmu04625+18479+83430+216799+16176+18035+332579+21926+13654
p53 signaling pathway	04115	65	7	0.00151306	-0.663487	0.651	0.00780404	0.0693054	1	Inhibited	68428, 12521, 12575, 12443, 12442, 12367, 58801	Steap3, Cd82, Cdkn1a, Ccnd1, Ccnb2, Casp3, Pmaip1	http://www.genome.jp/dbget-bin/show_pathway?mmu04115+68428+12521+12575+12443+12442+12367+58801
Tight junction	04530	123	8	0.0156541	0.480944	0.064	0.00792061	0.0693054	1	Activated	12540, 11465, 17698, 26401, 12737, 66713, 12443, 235442	Cdc42, Actg1, Msn, Map3k1, Cldn1, Actr2, Ccnd1, Rab8b	http://www.genome.jp/dbget-bin/show_pathway?mmu04530+12540+11465+17698+26401+12737+66713+12443+235442
Mineral absorption	04978	33	1	0.584342	-5.85103	0.002	0.0090595	0.0754958	1	Inhibited	22337	Vdr	http://www.genome.jp/dbget-bin/show_pathway?mmu04978+22337
Arrhythmogenic right ventricular cardiomyopathy (ARVC)	05412	52	4	0.0469931	1.09923	0.028	0.010044	0.0798951	1	Activated	54652, 16480, 11465, 16842	Cacna1f, Jup, Actg1, Lef1	http://www.genome.jp/dbget-bin/show_pathway?mmu05412+54652+16480+11465+16842
Human immunodeficiency virus 1 infection	05170	187	12	0.00385005	12.4268	0.395	0.0113884	0.0866505	1	Activated	14991, 15039, 12367, 14696, 14678, 21926, 12774, 18035, 12442, 18479, 12500, 21402	H2-M3, H2-T22, Casp3, Gnb4, Gnai2, Tnf, Ccr5, Nfkbia, Ccnb2, Pak1, Cd3d, Skp1a	http://www.genome.jp/dbget-bin/show_pathway?mmu05170+14991+15039+12367+14696+14678+21926+12774+18035+12442+18479+12500+21402
Pertussis	05133	64	6	0.00649813	4.42515	0.292	0.0137893	0.100547	1	Activated	16176, 83430, 14678, 12367, 21926, 216799	Il1b, Il23a, Gnai2, Casp3, Tnf, Nlrp3	http://www.genome.jp/dbget-bin/show_pathway?mmu05133+16176+83430+14678+12367+21926+216799
T cell receptor signaling pathway	04660	94	8	0.00323671	-2.85453	0.68	0.0156683	0.103701	1	Inhibited	21926, 18035, 16797, 12540, 18479, 12500, 14360, 12526	Tnf, Nfkbia, Lat, Cdc42, Pak1, Cd3d, Fyn, Cd8b1	http://www.genome.jp/dbget-bin/show_pathway?mmu04660+21926+18035+16797+12540+18479+12500+14360+12526
Osteoclast differentiation	04380	116	5	0.18883	-27.52	0.012	0.0160651	0.103701	1	Inhibited	18383, 18035, 14360, 16176, 21926	Tnfrsf11b, Nfkbia, Fyn, Il1b, Tnf	http://www.genome.jp/dbget-bin/show_pathway?mmu04380+18383+18035+14360+16176+21926
Human cytomegalovirus infection	05163	199	12	0.00629124	12.3175	0.366	0.0162879	0.103701	1	Activated	21926, 14991, 15039, 18035, 12367, 14696, 20303, 14678, 12443, 16176, 12774, 12575	Tnf, H2-M3, H2-T22, Nfkbia, Casp3, Gnb4, Ccl4, Gnai2, Ccnd1, Il1b, Ccr5, Cdkn1a	http://www.genome.jp/dbget-bin/show_pathway?mmu05163+21926+14991+15039+18035+12367+14696+20303+14678+12443+16176+12774+12575
MAPK signaling pathway	04010	236	13	0.00948905	6.51855	0.257	0.0171105	0.103701	1	Activated	26921, 54652, 15370, 330177, 12367, 16176, 21926, 12540, 18479, 15481, 15511, 193740, 26401	Map4k4, Cacna1f, Nr4a1, Taok3, Casp3, Il1b, Tnf, Cdc42, Pak1, Hspa8, Hspa1b, Hspa1a, Map3k1	http://www.genome.jp/dbget-bin/show_pathway?mmu04010+26921+54652+15370+330177+12367+16176+21926+12540+18479+15481+15511+193740+26401
Inflammatory bowel disease (IBD)	05321	49	4	0.0390596	68.5248	0.065	0.0177113	0.103701	1	Activated	21926, 83430, 14998, 16176	Tnf, Il23a, H2-DMa, Il1b	http://www.genome.jp/dbget-bin/show_pathway?mmu05321+21926+83430+14998+16176
Cell cycle	04110	118	9	0.00385185	-8.32928	0.662	0.0177773	0.103701	1	Inhibited	21402, 27214, 22628, 22631, 12575, 24061, 12576, 12442, 12443	Skp1a, Dbf4, Ywhag, Ywhaz, Cdkn1a, Smc1a, Cdkn1b, Ccnb2, Ccnd1	http://www.genome.jp/dbget-bin/show_pathway?mmu04110+21402+27214+22628+22631+12575+24061+12576+12442+12443
Colorectal cancer	05210	81	7	0.00529651	-3.51007	0.552	0.0199831	0.112808	1	Inhibited	12367, 72993, 11799, 12443, 16842, 12575, 58801	Casp3, Appl1, Birc5, Ccnd1, Lef1, Cdkn1a, Pmaip1	http://www.genome.jp/dbget-bin/show_pathway?mmu05210+12367+72993+11799+12443+16842+12575+58801
Human T-cell leukemia virus 1 infection	05166	208	13	0.00336007	-0.622038	0.915	0.0208591	0.114073	1	Inhibited	14991, 15039, 12575, 12442, 18035, 12500, 26401, 12443, 13653, 13654, 14998, 22695, 21926	H2-M3, H2-T22, Cdkn1a, Ccnb2, Nfkbia, Cd3d, Map3k1, Ccnd1, Egr1, Egr2, H2-DMa, Zfp36, Tnf	http://www.genome.jp/dbget-bin/show_pathway?mmu05166+14991+15039+12575+12442+18035+12500+26401+12443+13653+13654+14998+22695+21926
Systemic lupus erythematosus	05322	94	8	0.00323671	0	1	0.0217934	0.115571	1	Inhibited	21926, 14998, 232440, 319164, 319169, 319171, 665433, 77605	Tnf, H2-DMa, H2afj, Hist1h2ac, Hist1h2ak, Hist1h2ap, Hist1h2ao, H2afv	http://www.genome.jp/dbget-bin/show_pathway?mmu05322+21926+14998+232440+319164+319169+319171+665433+77605
Tuberculosis	05152	147	9	0.015397	11.717	0.225	0.0230906	0.118849	1	Activated	54411, 12367, 21926, 14998, 16176, 22337, 83430, 332579, 15510	Atp6ap1, Casp3, Tnf, H2-DMa, Il1b, Vdr, Il23a, Card9, Hspd1	http://www.genome.jp/dbget-bin/show_pathway?mmu05152+54411+12367+21926+14998+16176+22337+83430+332579+15510
NOD-like receptor signaling pathway	04621	145	8	0.0371906	15.2155	0.126	0.0298179	0.14909	1	Activated	216799, 16176, 15516, 15519, 18035, 226691, 332579, 21926	Nlrp3, Il1b, Hsp90ab1, Hsp90aa1, Nfkbia, Ifi207, Card9, Tnf	http://www.genome.jp/dbget-bin/show_pathway?mmu04621+216799+16176+15516+15519+18035+226691+332579+21926
Insulin secretion	04911	57	2	0.442897	-9.78326	0.011	0.030811	0.149776	1	Inhibited	54652, 233081	Cacna1f, Ffar1	http://www.genome.jp/dbget-bin/show_pathway?mmu04911+54652+233081
Small cell lung cancer	05222	82	7	0.00566409	0.465862	0.906	0.0321875	0.152238	1	Activated	12443, 12576, 54124, 18035, 22029, 12367, 12575	Ccnd1, Cdkn1b, Cks1b, Nfkbia, Traf1, Casp3, Cdkn1a	http://www.genome.jp/dbget-bin/show_pathway?mmu05222+12443+12576+54124+18035+22029+12367+12575
Salmonella infection	05132	68	6	0.00869745	1.33445	0.628	0.0339187	0.156204	1	Activated	12540, 11867, 11465, 226421, 16176, 20303	Cdc42, Arpc1b, Actg1, Rab7b, Il1b, Ccl4	http://www.genome.jp/dbget-bin/show_pathway?mmu05132+12540+11867+11465+226421+16176+20303
Apoptosis	04210	125	8	0.0171004	5.04609	0.334	0.0352132	0.158008	1	Activated	11799, 12367, 18035, 21926, 58801, 22029, 13032, 11465	Birc5, Casp3, Nfkbia, Tnf, Pmaip1, Traf1, Ctsc, Actg1	http://www.genome.jp/dbget-bin/show_pathway?mmu04210+11799+12367+18035+21926+58801+22029+13032+11465
Graft-versus-host disease	05332	45	5	0.00622436	0	1	0.0378397	0.165549	1	Inhibited	14998, 14991, 15039, 21926, 16176	H2-DMa, H2-M3, H2-T22, Tnf, Il1b	http://www.genome.jp/dbget-bin/show_pathway?mmu05332+14998+14991+15039+21926+16176
Natural killer cell mediated cytotoxicity	04650	92	6	0.0337981	-17.8361	0.217	0.0433833	0.185173	1	Inhibited	14360, 16797, 21926, 23900, 12367, 18479	Fyn, Lat, Tnf, Hcst, Casp3, Pak1	http://www.genome.jp/dbget-bin/show_pathway?mmu04650+14360+16797+21926+23900+12367+18479
Epstein-Barr virus infection	05169	188	11	0.0107853	2.57305	0.727	0.0458566	0.191069	1	Activated	14998, 12576, 18035, 14991, 15039, 60406, 12575, 12443, 21926, 12367, 12500	H2-DMa, Cdkn1b, Nfkbia, H2-M3, H2-T22, Sap30, Cdkn1a, Ccnd1, Tnf, Casp3, Cd3d	http://www.genome.jp/dbget-bin/show_pathway?mmu05169+14998+12576+18035+14991+15039+60406+12575+12443+21926+12367+12500
AGE-RAGE signaling pathway in diabetic complications	04933	91	7	0.00988541	0.53447	0.88	0.0499726	0.203377	1	Activated	13653, 16176, 21926, 12443, 12367, 12540, 12576	Egr1, Il1b, Tnf, Ccnd1, Casp3, Cdc42, Cdkn1b	http://www.genome.jp/dbget-bin/show_pathway?mmu04933+13653+16176+21926+12443+12367+12540+12576
Hepatitis C	05160	122	8	0.0149651	-2.81072	0.645	0.0544454	0.216544	1	Inhibited	18035, 12737, 12575, 21926, 22628, 22631, 12367, 12443	Nfkbia, Cldn1, Cdkn1a, Tnf, Ywhag, Ywhaz, Casp3, Ccnd1	http://www.genome.jp/dbget-bin/show_pathway?mmu05160+18035+12737+12575+21926+22628+22631+12367+12443
RNA degradation	03018	71	6	0.0106644	0	1	0.0590897	0.229793	1	Inhibited	66362, 50783, 13209, 15510, 12227, 56421	Exosc3, Lsm4, Ddx6, Hspd1, Btg2, Pfkp	http://www.genome.jp/dbget-bin/show_pathway?mmu03018+66362+50783+13209+15510+12227+56421
Progesterone-mediated oocyte maturation	04914	75	4	0.133891	5.77571	0.084	0.061719	0.234801	1	Activated	12442, 15516, 15519, 14678	Ccnb2, Hsp90ab1, Hsp90aa1, Gnai2	http://www.genome.jp/dbget-bin/show_pathway?mmu04914+12442+15516+15519+14678
Hepatitis B	05161	144	9	0.0136094	1.60235	0.944	0.0687923	0.251402	1	Activated	12367, 11799, 26401, 18035, 54411, 21926, 22631, 12575, 13654	Casp3, Birc5, Map3k1, Nfkbia, Atp6ap1, Tnf, Ywhaz, Cdkn1a, Egr2	http://www.genome.jp/dbget-bin/show_pathway?mmu05161+12367+11799+26401+18035+54411+21926+22631+12575+13654
Kaposi sarcoma-associated herpesvirus infection	05167	169	10	0.0136782	-0.552637	0.942	0.068956	0.251402	1	Inhibited	18035, 12367, 14991, 15039, 12575, 14696, 12774, 12443, 22695, 277360	Nfkbia, Casp3, H2-M3, H2-T22, Cdkn1a, Gnb4, Ccr5, Ccnd1, Zfp36, Prex1	http://www.genome.jp/dbget-bin/show_pathway?mmu05167+18035+12367+14991+15039+12575+14696+12774+12443+22695+277360
Endocrine and other factor-regulated calcium reabsorption	04961	35	1	0.605908	-5.85103	0.023	0.0734879	0.262457	1	Inhibited	22337	Vdr	http://www.genome.jp/dbget-bin/show_pathway?mmu04961+22337
Fluid shear stress and atherosclerosis	05418	125	8	0.0171004	0.675866	0.902	0.0797727	0.27077	1	Activated	18024, 14873, 21926, 16176, 11465, 15516, 15519, 22027	Nfe2l2, Gsto1, Tnf, Il1b, Actg1, Hsp90ab1, Hsp90aa1, Hsp90b1	http://www.genome.jp/dbget-bin/show_pathway?mmu05418+18024+14873+21926+16176+11465+15516+15519+22027
TNF signaling pathway	04668	104	5	0.137778	5.31354	0.113	0.0803743	0.27077	1	Activated	21926, 18035, 12367, 16176, 22029	Tnf, Nfkbia, Casp3, Il1b, Traf1	http://www.genome.jp/dbget-bin/show_pathway?mmu04668+21926+18035+12367+16176+22029
Complement and coagulation cascades	04610	47	1	0.713783	5.29421	0.022	0.0809327	0.27077	1	Activated	18816	Serpinf2	http://www.genome.jp/dbget-bin/show_pathway?mmu04610+18816
Adipocytokine signaling pathway	04920	57	3	0.187786	3.9066	0.085	0.0820046	0.27077	1	Activated	18035, 12491, 21926	Nfkbia, Cd36, Tnf	http://www.genome.jp/dbget-bin/show_pathway?mmu04920+18035+12491+21926
Amyotrophic lateral sclerosis (ALS)	05014	40	2	0.282423	6.81223	0.061	0.087194	0.282178	1	Activated	21926, 12367	Tnf, Casp3	http://www.genome.jp/dbget-bin/show_pathway?mmu05014+21926+12367
Fc epsilon RI signaling pathway	04664	57	3	0.187786	-12.3614	0.097	0.0911762	0.282178	1	Inhibited	14360, 21926, 16797	Fyn, Tnf, Lat	http://www.genome.jp/dbget-bin/show_pathway?mmu04664+14360+21926+16797
Cushing syndrome	04934	111	7	0.026753	2.03796	0.707	0.0939635	0.282178	1	Activated	54652, 15370, 16842, 14678, 12443, 12575, 12576	Cacna1f, Nr4a1, Lef1, Gnai2, Ccnd1, Cdkn1a, Cdkn1b	http://www.genome.jp/dbget-bin/show_pathway?mmu04934+54652+15370+16842+14678+12443+12575+12576
Platinum drug resistance	01524	68	5	0.0327215	1.09484	0.582	0.0944769	0.282178	1	Activated	12367, 11799, 58801, 14873, 12575	Casp3, Birc5, Pmaip1, Gsto1, Cdkn1a	http://www.genome.jp/dbget-bin/show_pathway?mmu01524+12367+11799+58801+14873+12575
Thyroid cancer	05216	33	3	0.0546422	-1.27746	0.36	0.0969515	0.282178	1	Inhibited	12443, 16842, 12575	Ccnd1, Lef1, Cdkn1a	http://www.genome.jp/dbget-bin/show_pathway?mmu05216+12443+16842+12575
African trypanosomiasis	05143	33	2	0.214082	1.36245	0.095	0.0995591	0.282178	1	Activated	21926, 16176	Tnf, Il1b	http://www.genome.jp/dbget-bin/show_pathway?mmu05143+21926+16176
Thyroid hormone signaling pathway	04919	105	7	0.0204402	-6.245e-17	0.995	0.09956	0.282178	1	Inhibited	11465, 17977, 17979, 69790, 56421, 18129, 12443	Actg1, Ncoa1, Ncoa3, Med30, Pfkp, Notch2, Ccnd1	http://www.genome.jp/dbget-bin/show_pathway?mmu04919+11465+17977+17979+69790+56421+18129+12443
Alcoholism	05034	133	8	0.0238537	0.656142	0.853	0.0995956	0.282178	1	Activated	14678, 14696, 232440, 319164, 319169, 319171, 665433, 77605	Gnai2, Gnb4, H2afj, Hist1h2ac, Hist1h2ak, Hist1h2ap, Hist1h2ao, H2afv	http://www.genome.jp/dbget-bin/show_pathway?mmu05034+14678+14696+232440+319164+319169+319171+665433+77605
Chemokine signaling pathway	04062	158	9	0.0234433	1.34085	0.875	0.10024	0.282178	1	Activated	12774, 23832, 20303, 14678, 14696, 12540, 18479, 18035, 277360	Ccr5, Xcr1, Ccl4, Gnai2, Gnb4, Cdc42, Pak1, Nfkbia, Prex1	http://www.genome.jp/dbget-bin/show_pathway?mmu04062+12774+23832+20303+14678+14696+12540+18479+18035+277360
MicroRNAs in cancer	05206	122	6	0.101584	0		0.101584	0.282178	1	Inhibited	12576, 12443, 12367, 18129, 12575, 22196	Cdkn1b, Ccnd1, Casp3, Notch2, Cdkn1a, Ube2i	http://www.genome.jp/dbget-bin/show_pathway?mmu05206+12576+12443+12367+18129+12575+22196
Allograft rejection	05330	41	4	0.0219403	0	1	0.10574	0.289133	1	Inhibited	14991, 14998, 15039, 21926	H2-M3, H2-DMa, H2-T22, Tnf	http://www.genome.jp/dbget-bin/show_pathway?mmu05330+14991+14998+15039+21926
Non-alcoholic fatty liver disease (NAFLD)	04932	133	6	0.137029	5.40475	0.174	0.112927	0.301093	1	Activated	21926, 12367, 16176, 12540, 54405, 66925	Tnf, Casp3, Il1b, Cdc42, Ndufa1, Sdhd	http://www.genome.jp/dbget-bin/show_pathway?mmu04932+21926+12367+16176+12540+54405+66925
Amoebiasis	05146	78	4	0.148218	2.59772	0.162	0.113555	0.301093	1	Activated	16176, 12367, 21926, 226421	Il1b, Casp3, Tnf, Rab7b	http://www.genome.jp/dbget-bin/show_pathway?mmu05146+16176+12367+21926+226421
Herpes simplex virus 1 infection	05168	361	9	0.608839	22.8975	0.042	0.119323	0.311664	1	Activated	18035, 21926, 16176, 108014, 14998, 14991, 15039, 332579, 12367	Nfkbia, Tnf, Il1b, Srsf9, H2-DMa, H2-M3, H2-T22, Card9, Casp3	http://www.genome.jp/dbget-bin/show_pathway?mmu05168+18035+21926+16176+108014+14998+14991+15039+332579+12367
Leukocyte transendothelial migration	04670	87	6	0.0266387	-0.0816409	0.984	0.121666	0.31311	1	Inhibited	12737, 11465, 11855, 17698, 14678, 12540	Cldn1, Actg1, Arhgap5, Msn, Gnai2, Cdc42	http://www.genome.jp/dbget-bin/show_pathway?mmu04670+12737+11465+11855+17698+14678+12540
Breast cancer	05224	104	6	0.055711	-4.87938	0.485	0.124593	0.315998	1	Inhibited	17977, 17979, 18129, 12443, 16842, 12575	Ncoa1, Ncoa3, Notch2, Ccnd1, Lef1, Cdkn1a	http://www.genome.jp/dbget-bin/show_pathway?mmu05224+17977+17979+18129+12443+16842+12575
Proteoglycans in cancer	05205	164	9	0.0289187	0.364812	0.957	0.126952	0.317381	1	Activated	12540, 18479, 11465, 13207, 12443, 21926, 12575, 17698, 12367	Cdc42, Pak1, Actg1, Ddx5, Ccnd1, Tnf, Cdkn1a, Msn, Casp3	http://www.genome.jp/dbget-bin/show_pathway?mmu05205+12540+18479+11465+13207+12443+21926+12575+17698+12367
Th1 and Th2 cell differentiation	04658	78	5	0.0538332	-18.3365	0.542	0.132302	0.322185	1	Inhibited	18035, 12500, 16797, 18129, 14998	Nfkbia, Cd3d, Lat, Notch2, H2-DMa	http://www.genome.jp/dbget-bin/show_pathway?mmu04658+18035+12500+16797+18129+14998
Rheumatoid arthritis	05323	66	5	0.0292497	0	1	0.132556	0.322185	1	Inhibited	16176, 21926, 83430, 14998, 54411	Il1b, Tnf, Il23a, H2-DMa, Atp6ap1	http://www.genome.jp/dbget-bin/show_pathway?mmu05323+16176+21926+83430+14998+54411
Transcriptional misregulation in cancer	05202	146	8	0.0384896	0	1	0.163864	0.392826	1	Inhibited	12575, 80859, 13207, 16480, 22029, 140780, 12576, 12053	Cdkn1a, Nfkbiz, Ddx5, Jup, Traf1, Bmp2k, Cdkn1b, Bcl6	http://www.genome.jp/dbget-bin/show_pathway?mmu05202+12575+80859+13207+16480+22029+140780+12576+12053
GABAergic synapse	04727	54	3	0.168132	-0.895611	0.244	0.172039	0.406849	1	Inhibited	14678, 14696, 54652	Gnai2, Gnb4, Cacna1f	http://www.genome.jp/dbget-bin/show_pathway?mmu04727+14678+14696+54652
JAK-STAT signaling pathway	04630	119	3	0.607474	8.76934	0.076	0.188156	0.439031	1	Activated	12443, 12575, 83430	Ccnd1, Cdkn1a, Il23a	http://www.genome.jp/dbget-bin/show_pathway?mmu04630+12443+12575+83430
Hippo signaling pathway	04390	110	6	0.069266	-1.28701	0.69	0.193127	0.444701	1	Inhibited	11799, 22628, 22631, 11465, 16842, 12443	Birc5, Ywhag, Ywhaz, Actg1, Lef1, Ccnd1	http://www.genome.jp/dbget-bin/show_pathway?mmu04390+11799+22628+22631+11465+16842+12443
Focal adhesion	04510	159	7	0.124996	-5.85289	0.39	0.196021	0.445503	1	Inhibited	12540, 11855, 14360, 20750, 12443, 18479, 11465	Cdc42, Arhgap5, Fyn, Spp1, Ccnd1, Pak1, Actg1	http://www.genome.jp/dbget-bin/show_pathway?mmu04510+12540+11855+14360+20750+12443+18479+11465
Retrograde endocannabinoid signaling	04723	107	5	0.149917	0.0852963	0.352	0.208012	0.461632	1	Activated	54652, 14678, 14696, 17721, 54405	Cacna1f, Gnai2, Gnb4, ND5, Ndufa1	http://www.genome.jp/dbget-bin/show_pathway?mmu04723+54652+14678+14696+17721+54405
Bacterial invasion of epithelial cells	05100	61	4	0.0757096	1.66887	0.708	0.210452	0.461632	1	Activated	18000, 12540, 11867, 11465	Sept2, Cdc42, Arpc1b, Actg1	http://www.genome.jp/dbget-bin/show_pathway?mmu05100+18000+12540+11867+11465
Endocrine resistance	01522	79	5	0.056294	0.28684	0.964	0.212393	0.461632	1	Activated	17979, 18129, 12575, 12576, 12443	Ncoa3, Notch2, Cdkn1a, Cdkn1b, Ccnd1	http://www.genome.jp/dbget-bin/show_pathway?mmu01522+17979+18129+12575+12576+12443
Oocyte meiosis	04114	95	5	0.104202	-1.85321	0.525	0.21367	0.461632	1	Inhibited	12442, 21402, 22628, 22631, 24061	Ccnb2, Skp1a, Ywhag, Ywhaz, Smc1a	http://www.genome.jp/dbget-bin/show_pathway?mmu04114+12442+21402+22628+22631+24061
PI3K-Akt signaling pathway	04151	258	11	0.0779135	2.84472	0.737	0.221496	0.467388	1	Activated	12576, 12443, 22628, 22631, 15516, 15519, 22027, 12575, 14696, 20750, 15370	Cdkn1b, Ccnd1, Ywhag, Ywhaz, Hsp90ab1, Hsp90aa1, Hsp90b1, Cdkn1a, Gnb4, Spp1, Nr4a1	http://www.genome.jp/dbget-bin/show_pathway?mmu04151+12576+12443+22628+22631+15516+15519+22027+12575+14696+20750+15370
Asthma	05310	15	2	0.0574851	0	1	0.221676	0.467388	1	Inhibited	14998, 21926	H2-DMa, Tnf	http://www.genome.jp/dbget-bin/show_pathway?mmu05310+14998+21926
Hepatocellular carcinoma	05225	137	7	0.0689778	-0.500595	0.87	0.228835	0.476739	1	Inhibited	12443, 16842, 12575, 18024, 14873, 11465, 72057	Ccnd1, Lef1, Cdkn1a, Nfe2l2, Gsto1, Actg1, Phf10	http://www.genome.jp/dbget-bin/show_pathway?mmu05225+12443+16842+12575+18024+14873+11465+72057
Sphingolipid signaling pathway	04071	109	5	0.158252	3.86962	0.399	0.237565	0.483528	1	Activated	14678, 21926, 71949, 81535, 14360	Gnai2, Tnf, Cers5, Sgpp1, Fyn	http://www.genome.jp/dbget-bin/show_pathway?mmu04071+14678+21926+71949+81535+14360
Toll-like receptor signaling pathway	04620	82	5	0.0640591	-0.135102	0.986	0.23762	0.483528	1	Inhibited	20750, 16176, 18035, 21926, 20303	Spp1, Il1b, Nfkbia, Tnf, Ccl4	http://www.genome.jp/dbget-bin/show_pathway?mmu04620+20750+16176+18035+21926+20303
Chagas disease (American trypanosomiasis)	05142	94	5	0.100751	1.77652	0.735	0.266809	0.527456	1	Activated	21926, 18035, 16176, 14678, 12500	Tnf, Nfkbia, Il1b, Gnai2, Cd3d	http://www.genome.jp/dbget-bin/show_pathway?mmu05142+21926+18035+16176+14678+12500
Serotonergic synapse	04726	67	4	0.0987659	0.426353	0.771	0.272236	0.527456	1	Activated	14678, 14696, 54652, 12367	Gnai2, Gnb4, Cacna1f, Casp3	http://www.genome.jp/dbget-bin/show_pathway?mmu04726+14678+14696+54652+12367
Homologous recombination	03440	39	2	0.27264	0		0.27264	0.527456	1	Inhibited	381760, 20184	Ssbp1, Uimc1	http://www.genome.jp/dbget-bin/show_pathway?mmu03440+381760+20184
Endometrial cancer	05213	53	3	0.161722	-1.27746	0.476	0.274372	0.527456	1	Inhibited	16842, 12443, 12575	Lef1, Ccnd1, Cdkn1a	http://www.genome.jp/dbget-bin/show_pathway?mmu05213+16842+12443+12575
Leishmaniasis	05140	62	4	0.0793427	-0.0877791	0.978	0.275953	0.527456	1	Inhibited	14998, 18035, 21926, 16176	H2-DMa, Nfkbia, Tnf, Il1b	http://www.genome.jp/dbget-bin/show_pathway?mmu05140+14998+18035+21926+16176
mTOR signaling pathway	04150	125	1	0.964462	2.72489	0.081	0.277291	0.527456	1	Activated	21926	Tnf	http://www.genome.jp/dbget-bin/show_pathway?mmu04150+21926
GnRH signaling pathway	04912	75	4	0.133891	-1.85947	0.62	0.289611	0.544407	1	Inhibited	12540, 26401, 54652, 13653	Cdc42, Map3k1, Cacna1f, Egr1	http://www.genome.jp/dbget-bin/show_pathway?mmu04912+12540+26401+54652+13653
Malaria	05144	40	3	0.0867497	0	1	0.298829	0.544407	1	Inhibited	12491, 21926, 16176	Cd36, Tnf, Il1b	http://www.genome.jp/dbget-bin/show_pathway?mmu05144+12491+21926+16176
Autoimmune thyroid disease	05320	40	3	0.0867497	0	1	0.298829	0.544407	1	Inhibited	14998, 14991, 15039	H2-DMa, H2-M3, H2-T22	http://www.genome.jp/dbget-bin/show_pathway?mmu05320+14998+14991+15039
Cholinergic synapse	04725	84	4	0.178509	-1.76105	0.5	0.304916	0.544407	1	Inhibited	14678, 14696, 54652, 14360	Gnai2, Gnb4, Cacna1f, Fyn	http://www.genome.jp/dbget-bin/show_pathway?mmu04725+14678+14696+54652+14360
Cortisol synthesis and secretion	04927	42	2	0.30195	0.989636	0.297	0.305942	0.544407	1	Activated	54652, 15370	Cacna1f, Nr4a1	http://www.genome.jp/dbget-bin/show_pathway?mmu04927+54652+15370
Chronic myeloid leukemia	05220	72	4	0.120171	-0.719706	0.75	0.307023	0.544407	1	Inhibited	18035, 12576, 12575, 12443	Nfkbia, Cdkn1b, Cdkn1a, Ccnd1	http://www.genome.jp/dbget-bin/show_pathway?mmu05220+18035+12576+12575+12443
Human papillomavirus infection	05165	269	11	0.0973013	-0.620478	0.936	0.309295	0.544407	1	Inhibited	12443, 12575, 12576, 20750, 21926, 12367, 12540, 18129, 14991, 15039, 54411	Ccnd1, Cdkn1a, Cdkn1b, Spp1, Tnf, Casp3, Cdc42, Notch2, H2-M3, H2-T22, Atp6ap1	http://www.genome.jp/dbget-bin/show_pathway?mmu05165+12443+12575+12576+20750+21926+12367+12540+18129+14991+15039+54411
Aldosterone synthesis and secretion	04925	68	3	0.263863	1.63417	0.348	0.31109	0.544407	1	Activated	54652, 18227, 15370	Cacna1f, Nr4a2, Nr4a1	http://www.genome.jp/dbget-bin/show_pathway?mmu04925+54652+18227+15370
Acute myeloid leukemia	05221	64	3	0.235632	1.09923	0.4	0.316857	0.545508	1	Activated	16480, 12443, 16842	Jup, Ccnd1, Lef1	http://www.genome.jp/dbget-bin/show_pathway?mmu05221+16480+12443+16842
Dilated cardiomyopathy (DCM)	05414	66	4	0.0947175	0	1	0.317953	0.545508	1	Inhibited	54652, 326618, 11465, 21926	Cacna1f, Tpm4, Actg1, Tnf	http://www.genome.jp/dbget-bin/show_pathway?mmu05414+54652+326618+11465+21926
Gastric cancer	05226	106	5	0.145821	-1.78902	0.67	0.324936	0.55056	1	Inhibited	12443, 16842, 12575, 16480, 12576	Ccnd1, Lef1, Cdkn1a, Jup, Cdkn1b	http://www.genome.jp/dbget-bin/show_pathway?mmu05226+12443+16842+12575+16480+12576
RIG-I-like receptor signaling pathway	04622	52	3	0.155388	-0.695812	0.635	0.32719	0.55056	1	Inhibited	18035, 26401, 21926	Nfkbia, Map3k1, Tnf	http://www.genome.jp/dbget-bin/show_pathway?mmu04622+18035+26401+21926
Cytosolic DNA-sensing pathway	04623	44	3	0.107934	0	1	0.34822	0.580367	1	Inhibited	16176, 18035, 20303	Il1b, Nfkbia, Ccl4	http://www.genome.jp/dbget-bin/show_pathway?mmu04623+16176+18035+20303
Rap1 signaling pathway	04015	161	5	0.415144	-8.21559	0.285	0.370849	0.612251	1	Inhibited	11465, 12540, 14678, 78473, 16797	Actg1, Cdc42, Gnai2, Skap1, Lat	http://www.genome.jp/dbget-bin/show_pathway?mmu04015+11465+12540+14678+78473+16797
Apelin signaling pathway	04371	109	5	0.158252	1.10537	0.762	0.375677	0.614424	1	Activated	14678, 14696, 12443, 13653, 20750	Gnai2, Gnb4, Ccnd1, Egr1, Spp1	http://www.genome.jp/dbget-bin/show_pathway?mmu04371+14678+14696+12443+13653+20750
Bladder cancer	05219	35	2	0.233524	0.784557	0.535	0.384796	0.617805	1	Activated	12575, 12443	Cdkn1a, Ccnd1	http://www.genome.jp/dbget-bin/show_pathway?mmu05219+12575+12443
Fc gamma R-mediated phagocytosis	04666	81	4	0.163106	0.673135	0.766	0.384804	0.617805	1	Activated	16797, 11867, 12540, 18479	Lat, Arpc1b, Cdc42, Pak1	http://www.genome.jp/dbget-bin/show_pathway?mmu04666+16797+11867+12540+18479
Glutamatergic synapse	04724	70	2	0.551508	-0.930505	0.242	0.402252	0.639947	1	Inhibited	14678, 14696	Gnai2, Gnb4	http://www.genome.jp/dbget-bin/show_pathway?mmu04724+14678+14696
Morphine addiction	05032	57	3	0.187786	0.0602579	0.785	0.429635	0.670456	1	Activated	14678, 14696, 18578	Gnai2, Gnb4, Pde4b	http://www.genome.jp/dbget-bin/show_pathway?mmu05032+14678+14696+18578
Antifolate resistance	01523	26	2	0.147864	0	1	0.430501	0.670456	1	Inhibited	16176, 21926	Il1b, Tnf	http://www.genome.jp/dbget-bin/show_pathway?mmu01523+16176+21926
Longevity regulating pathway - multiple species	04213	51	3	0.149134	0	1	0.432923	0.670456	1	Inhibited	15481, 15511, 193740	Hspa8, Hspa1b, Hspa1a	http://www.genome.jp/dbget-bin/show_pathway?mmu04213+15481+15511+193740
Wnt signaling pathway	04310	114	4	0.350247	-1.27746	0.443	0.444268	0.68199	1	Inhibited	12443, 16842, 21402, 13001	Ccnd1, Lef1, Skp1a, Csnk2b	http://www.genome.jp/dbget-bin/show_pathway?mmu04310+12443+16842+21402+13001
TGF-beta signaling pathway	04350	65	3	0.242643	-0.860996	0.656	0.451697	0.687365	1	Inhibited	230597, 21402, 21926	Zfyve9, Skp1a, Tnf	http://www.genome.jp/dbget-bin/show_pathway?mmu04350+230597+21402+21926
Mitophagy - animal	04137	62	3	0.221726	-0.618256	0.745	0.462633	0.695356	1	Inhibited	13001, 52440, 226421	Csnk2b, Tax1bp1, Rab7b	http://www.genome.jp/dbget-bin/show_pathway?mmu04137+13001+52440+226421
Hippo signaling pathway - multiple species	04392	21	1	0.427878	0.525102	0.389	0.464895	0.695356	1	Activated	18479	Pak1	http://www.genome.jp/dbget-bin/show_pathway?mmu04392+18479
Insulin resistance	04931	90	4	0.210664	-0.811096	0.804	0.470121	0.697214	1	Inhibited	21926, 12491, 18035, 14584	Tnf, Cd36, Nfkbia, Gfpt2	http://www.genome.jp/dbget-bin/show_pathway?mmu04931+21926+12491+18035+14584
Oxytocin signaling pathway	04921	116	5	0.18883	0.367306	0.912	0.47514	0.698735	1	Activated	11465, 54652, 12443, 14678, 12575	Actg1, Cacna1f, Ccnd1, Gnai2, Cdkn1a	http://www.genome.jp/dbget-bin/show_pathway?mmu04921+11465+54652+12443+14678+12575
Renal cell carcinoma	05211	63	3	0.228659	0.480944	0.774	0.483463	0.70505	1	Activated	18479, 12540, 12575	Pak1, Cdc42, Cdkn1a	http://www.genome.jp/dbget-bin/show_pathway?mmu05211+18479+12540+12575
Renin secretion	04924	50	2	0.378721	-0.459691	0.48	0.491718	0.711162	1	Inhibited	14678, 54652	Gnai2, Cacna1f	http://www.genome.jp/dbget-bin/show_pathway?mmu04924+14678+54652
Gastric acid secretion	04971	52	1	0.749515	-0.459691	0.253	0.50492	0.724195	1	Inhibited	14678	Gnai2	http://www.genome.jp/dbget-bin/show_pathway?mmu04971+14678
FoxO signaling pathway	04068	118	5	0.197935	-0.0262398	0.989	0.515014	0.724195	1	Inhibited	12442, 12443, 12575, 12576, 12053	Ccnb2, Ccnd1, Cdkn1a, Cdkn1b, Bcl6	http://www.genome.jp/dbget-bin/show_pathway?mmu04068+12442+12443+12575+12576+12053
VEGF signaling pathway	04370	52	1	0.749515	1.44283	0.265	0.519664	0.724195	1	Activated	12540	Cdc42	http://www.genome.jp/dbget-bin/show_pathway?mmu04370+12540
Regulation of actin cytoskeleton	04810	172	6	0.297041	-2.32555	0.67	0.520304	0.724195	1	Inhibited	11867, 17698, 18479, 12540, 16407, 11465	Arpc1b, Msn, Pak1, Cdc42, Itgae, Actg1	http://www.genome.jp/dbget-bin/show_pathway?mmu04810+11867+17698+18479+12540+16407+11465
Pancreatic cancer	05212	71	3	0.2853	0.784557	0.7	0.52142	0.724195	1	Activated	12540, 12443, 12575	Cdc42, Ccnd1, Cdkn1a	http://www.genome.jp/dbget-bin/show_pathway?mmu05212+12540+12443+12575
Alzheimer disease	05010	152	6	0.209538	0	1	0.537015	0.739981	1	Inhibited	21926, 12367, 54405, 66925, 54652, 16176	Tnf, Casp3, Ndufa1, Sdhd, Cacna1f, Il1b	http://www.genome.jp/dbget-bin/show_pathway?mmu05010+21926+12367+54405+66925+54652+16176
Parkinson disease	05012	122	5	0.216579	0	1	0.547902	0.749085	1	Inhibited	17721, 54405, 66925, 12367, 14678	ND5, Ndufa1, Sdhd, Casp3, Gnai2	http://www.genome.jp/dbget-bin/show_pathway?mmu05012+17721+54405+66925+12367+14678
cAMP signaling pathway	04024	135	5	0.280418	-0.459691	0.804	0.561302	0.761456	1	Inhibited	54652, 14678, 18578, 18035, 18479	Cacna1f, Gnai2, Pde4b, Nfkbia, Pak1	http://www.genome.jp/dbget-bin/show_pathway?mmu04024+54652+14678+18578+18035+18479
ECM-receptor interaction	04512	59	2	0.460561	0.615886	0.496	0.565725	0.761553	1	Activated	20750, 12491	Spp1, Cd36	http://www.genome.jp/dbget-bin/show_pathway?mmu04512+20750+12491
Adrenergic signaling in cardiomyocytes	04261	110	4	0.326357	-0.343629	0.761	0.594291	0.7939	1	Inhibited	54652, 326618, 14678, 12916	Cacna1f, Tpm4, Gnai2, Crem	http://www.genome.jp/dbget-bin/show_pathway?mmu04261+54652+326618+14678+12916
Basal cell carcinoma	05217	37	2	0.253064	0	1	0.600802	0.796518	1	Inhibited	16842, 12575	Lef1, Cdkn1a	http://www.genome.jp/dbget-bin/show_pathway?mmu05217+16842+12575
Cocaine addiction	05030	29	1	0.537618	-0.459691	0.488	0.613404	0.801949	1	Inhibited	14678	Gnai2	http://www.genome.jp/dbget-bin/show_pathway?mmu05030+14678
Ferroptosis	04216	38	2	0.262851	0	1	0.614064	0.801949	1	Inhibited	68428, 20229	Steap3, Sat1	http://www.genome.jp/dbget-bin/show_pathway?mmu04216+68428+20229
Melanogenesis	04916	71	2	0.559224	-2.64602	0.509	0.642305	0.83251	1	Inhibited	14678, 16842	Gnai2, Lef1	http://www.genome.jp/dbget-bin/show_pathway?mmu04916+14678+16842
ErbB signaling pathway	04012	72	3	0.292479	-0.127218	0.986	0.646979	0.83251	1	Inhibited	12575, 12576, 18479	Cdkn1a, Cdkn1b, Pak1	http://www.genome.jp/dbget-bin/show_pathway?mmu04012+12575+12576+18479
Regulation of lipolysis in adipocytes	04923	37	1	0.626358	-0.459691	0.475	0.658195	0.840761	1	Inhibited	14678	Gnai2	http://www.genome.jp/dbget-bin/show_pathway?mmu04923+14678
Melanoma	05218	57	2	0.442897	-0.542417	0.709	0.677742	0.848511	1	Inhibited	12443, 12575	Ccnd1, Cdkn1a	http://www.genome.jp/dbget-bin/show_pathway?mmu05218+12443+12575
Non-small cell lung cancer	05223	61	2	0.477895	0.784557	0.662	0.680458	0.848511	1	Activated	12443, 12575	Ccnd1, Cdkn1a	http://www.genome.jp/dbget-bin/show_pathway?mmu05223+12443+12575
Relaxin signaling pathway	04926	102	3	0.502939	2.5811	0.641	0.687326	0.848511	1	Activated	18035, 14696, 14678	Nfkbia, Gnb4, Gnai2	http://www.genome.jp/dbget-bin/show_pathway?mmu04926+18035+14696+14678
Notch signaling pathway	04330	44	1	0.689949	-1.42874	0.476	0.694099	0.848511	1	Inhibited	18129	Notch2	http://www.genome.jp/dbget-bin/show_pathway?mmu04330+18129
Autophagy - animal	04140	122	2	0.833759	2.0117	0.395	0.69512	0.848511	1	Activated	67727, 226421	Stx17, Rab7b	http://www.genome.jp/dbget-bin/show_pathway?mmu04140+67727+226421
RNA transport	03013	145	5	0.331763	0	1	0.697808	0.848511	1	Inhibited	67242, 22196, 13664, 13669, 217869	Gemin6, Ube2i, Eif1a, Eif3a, Eif5	http://www.genome.jp/dbget-bin/show_pathway?mmu03013+67242+22196+13664+13669+217869
Phospholipase D signaling pathway	04072	112	2	0.796453	-1.86408	0.417	0.698203	0.848511	1	Inhibited	14360, 68262	Fyn, Agpat4	http://www.genome.jp/dbget-bin/show_pathway?mmu04072+14360+68262
Cellular senescence	04218	154	5	0.378673	-0.219268	0.934	0.721282	0.870513	1	Inhibited	12443, 12575, 12442, 14991, 15039	Ccnd1, Cdkn1a, Ccnb2, H2-M3, H2-T22	http://www.genome.jp/dbget-bin/show_pathway?mmu04218+12443+12575+12442+14991+15039
Circadian entrainment	04713	64	2	0.503249	0.358189	0.713	0.726583	0.870905	1	Activated	14696, 14678	Gnb4, Gnai2	http://www.genome.jp/dbget-bin/show_pathway?mmu04713+14696+14678
Platelet activation	04611	102	3	0.502939	-1.37735	0.731	0.735528	0.875628	1	Inhibited	14678, 11465, 14360	Gnai2, Actg1, Fyn	http://www.genome.jp/dbget-bin/show_pathway?mmu04611+14678+11465+14360
cGMP-PKG signaling pathway	04022	120	2	0.826829	1.14923	0.454	0.743184	0.878765	1	Activated	54652, 14678	Cacna1f, Gnai2	http://www.genome.jp/dbget-bin/show_pathway?mmu04022+54652+14678
Thyroid hormone synthesis	04918	51	2	0.388092	0	1	0.755426	0.887245	1	Inhibited	14828, 22027	Hspa5, Hsp90b1	http://www.genome.jp/dbget-bin/show_pathway?mmu04918+14828+22027
Glioma	05214	66	2	0.519704	-0.542417	0.765	0.764286	0.891667	1	Inhibited	12443, 12575	Ccnd1, Cdkn1a	http://www.genome.jp/dbget-bin/show_pathway?mmu05214+12443+12575
Gap junction	04540	66	2	0.519704	1.38778e-17	0.798	0.77974	0.898832	1	Activated	14678, 22154	Gnai2, Tubb5	http://www.genome.jp/dbget-bin/show_pathway?mmu04540+14678+22154
PPAR signaling pathway	03320	54	2	0.415816	0	1	0.7807	0.898832	1	Inhibited	12491, 22190	Cd36, Ubc	http://www.genome.jp/dbget-bin/show_pathway?mmu03320+12491+22190
Long-term depression	04730	48	1	0.721315	0.459691	0.644	0.820696	0.938705	1	Activated	14678	Gnai2	http://www.genome.jp/dbget-bin/show_pathway?mmu04730+14678
Dopaminergic synapse	04728	101	2	0.747063	0.341185	0.636	0.828707	0.941713	1	Activated	14678, 14696	Gnai2, Gnb4	http://www.genome.jp/dbget-bin/show_pathway?mmu04728+14678+14696
AMPK signaling pathway	04152	103	3	0.509481	0	1	0.853056	0.963128	1	Inhibited	56421, 12443, 12491	Pfkp, Ccnd1, Cd36	http://www.genome.jp/dbget-bin/show_pathway?mmu04152+56421+12443+12491
Neurotrophin signaling pathway	04722	106	3	0.528831	0.0137069	0.996	0.86439	0.96428	1	Activated	18035, 26401, 12540	Nfkbia, Map3k1, Cdc42	http://www.genome.jp/dbget-bin/show_pathway?mmu04722+18035+26401+12540
Ras signaling pathway	04014	174	4	0.673241	1.21996	0.784	0.865097	0.96428	1	Activated	12540, 14696, 16797, 18479	Cdc42, Gnb4, Lat, Pak1	http://www.genome.jp/dbget-bin/show_pathway?mmu04014+12540+14696+16797+18479
Circadian rhythm	04710	29	1	0.537618	0	1	0.871267	0.965011	1	Inhibited	21402	Skp1a	http://www.genome.jp/dbget-bin/show_pathway?mmu04710+21402
SNARE interactions in vesicular transport	04130	31	1	0.5616	0	1	0.885624	0.968651	1	Inhibited	67727	Stx17	http://www.genome.jp/dbget-bin/show_pathway?mmu04130+67727
Hedgehog signaling pathway	04340	31	1	0.5616	0	1	0.885624	0.968651	1	Inhibited	12443	Ccnd1	http://www.genome.jp/dbget-bin/show_pathway?mmu04340+12443
Type II diabetes mellitus	04930	34	1	0.595268	0	1	0.90406	0.970017	1	Inhibited	21926	Tnf	http://www.genome.jp/dbget-bin/show_pathway?mmu04930+21926
Thermogenesis	04714	201	5	0.609976	0	1	0.911509	0.970017	1	Inhibited	11465, 57279, 17721, 54405, 66925	Actg1, Slc25a20, ND5, Ndufa1, Sdhd	http://www.genome.jp/dbget-bin/show_pathway?mmu04714+11465+57279+17721+54405+66925
Intestinal immune network for IgA production	04672	36	1	0.616269	0	1	0.914587	0.970017	1	Inhibited	14998	H2-DMa	http://www.genome.jp/dbget-bin/show_pathway?mmu04672+14998
Cholesterol metabolism	04979	36	1	0.616269	0	1	0.914587	0.970017	1	Inhibited	12491	Cd36	http://www.genome.jp/dbget-bin/show_pathway?mmu04979+12491
Staphylococcus aureus infection	05150	36	1	0.616269	0	1	0.914587	0.970017	1	Inhibited	14998	H2-DMa	http://www.genome.jp/dbget-bin/show_pathway?mmu05150+14998
HIF-1 signaling pathway	04066	91	2	0.693586	0	1	0.947355	0.998718	1	Inhibited	12575, 12576	Cdkn1a, Cdkn1b	http://www.genome.jp/dbget-bin/show_pathway?mmu04066+12575+12576
Prolactin signaling pathway	04917	54	1	0.762529	0	1	0.969262	0.999067	1	Inhibited	12443	Ccnd1	http://www.genome.jp/dbget-bin/show_pathway?mmu04917+12443
Central carbon metabolism in cancer	05230	57	1	0.780798	0	1	0.973998	0.999067	1	Inhibited	56421	Pfkp	http://www.genome.jp/dbget-bin/show_pathway?mmu05230+56421
Huntington disease	05016	167	3	0.817906	0	1	0.982311	0.999067	1	Inhibited	54405, 66925, 12367	Ndufa1, Sdhd, Casp3	http://www.genome.jp/dbget-bin/show_pathway?mmu05016+54405+66925+12367
B cell receptor signaling pathway	04662	68	1	0.836579	0	1	0.985853	0.999067	1	Inhibited	18035	Nfkbia	http://www.genome.jp/dbget-bin/show_pathway?mmu04662+18035
Longevity regulating pathway	04211	77	1	0.871507	0	1	0.991367	0.999067	1	Inhibited	72993	Appl1	http://www.genome.jp/dbget-bin/show_pathway?mmu04211+72993
Choline metabolism in cancer	05231	84	1	0.893437	0	1	0.994109	0.999067	1	Inhibited	56517	Slc22a21	http://www.genome.jp/dbget-bin/show_pathway?mmu05231+56517
Vascular smooth muscle contraction	04270	86	1	0.898987	0	1	0.994717	0.999067	1	Inhibited	54652	Cacna1f	http://www.genome.jp/dbget-bin/show_pathway?mmu04270+54652
Neuroactive ligand-receptor interaction	04080	107	1	0.942422	0	1	0.99831	0.999067	1	Inhibited	14419	Gal	http://www.genome.jp/dbget-bin/show_pathway?mmu04080+14419
Calcium signaling pathway	04020	118	1	0.957123	0	1	0.999067	0.999067	1	Inhibited	54652	Cacna1f	http://www.genome.jp/dbget-bin/show_pathway?mmu04020+54652
