# Supplementary material for: Lipocalin 2 modulates dendritic cell activity and shapes immunity to influenza in a microbiome dependent manner
Source: PLoS Pathog. 2021 Apr 27;17(4):e1009487. doi: 10.1371/journal.ppat.1009487 (PMC8078786; doi:10.1371/journal.ppat.1009487)
Supplement: S2 Table — AMs were isolated by FACS and processed for RNA sequencing. This table gives an overview of KEGG pathways associated with differentially expressed genes map, ranked by their global p values. DEG: Differentially expressed gene, tA: net perturbation accumulation, FDR: False discovery rate; FWER: Family-wise error rate. (XLSX) [file ppat.1009487.s007.xlsx]

## Sheet: Sheet1
Pathway name	Pathway ID	# genes in pathway	# DEGs in pathway	p value (over-representation)	tA	p value (perturbation)	p value (global)	FDR (global)	FWER (global)	Status (in Lcn2KO)	DEGs (GeneID)	DEGs (gene symbol)	KEGGLINK
Alcoholism	05034	126	6	0.00063433	9.5457	0.356	0.00212177	0.101375	0.197324	Activated	14282, 319164, 319169, 319171, 665433, 20663	Fosb, Hist1h2ac, Hist1h2ak, Hist1h2ap, Hist1h2ao, Sos2	http://www.genome.jp/dbget-bin/show_pathway?mmu05034+14282+319164+319169+319171+665433+20663
Neuroactive ligand-receptor interaction	04080	110	2	0.232784	-6.43971	0.001	0.00218012	0.101375	0.202751	Inhibited	14938, 14419	Gzma, Gal	http://www.genome.jp/dbget-bin/show_pathway?mmu04080+14938+14419
IL-17 signaling pathway	04657	67	4	0.00232391	0.756455	0.436	0.00799901	0.247969	0.743908	Activated	14282, 15516, 20310, 16819	Fosb, Hsp90ab1, Cxcl2, Lcn2	http://www.genome.jp/dbget-bin/show_pathway?mmu04657+14282+15516+20310+16819
NOD-like receptor signaling pathway	04621	140	5	0.00623888	5.63005	0.574	0.0237503	0.437851	1	Activated	15516, 27223, 56338, 332579, 20310	Hsp90ab1, Trp53bp1, Txnip, Card9, Cxcl2	http://www.genome.jp/dbget-bin/show_pathway?mmu04621+15516+27223+56338+332579+20310
Necroptosis	04217	126	5	0.00400333	1.15556	0.902	0.0239185	0.437851	1	Activated	15516, 319164, 319169, 319171, 665433	Hsp90ab1, Hist1h2ac, Hist1h2ak, Hist1h2ap, Hist1h2ao	http://www.genome.jp/dbget-bin/show_pathway?mmu04217+15516+319164+319169+319171+665433
Th1 and Th2 cell differentiation	04658	76	1	0.470986	-163.349	0.011	0.0324465	0.437851	1	Inhibited	16185	Il2rb	http://www.genome.jp/dbget-bin/show_pathway?mmu04658+16185
Transcriptional misregulation in cancer	05202	136	5	0.00552766	0	1	0.0342604	0.437851	1	Inhibited	15902, 16185, 19696, 17355, 53618	Id2, Il2rb, Rel, Aff1, Fut8	http://www.genome.jp/dbget-bin/show_pathway?mmu05202+15902+16185+19696+17355+53618
Systemic lupus erythematosus	05322	88	4	0.00618992	0	1	0.0376646	0.437851	1	Inhibited	319164, 319169, 319171, 665433	Hist1h2ac, Hist1h2ak, Hist1h2ap, Hist1h2ao	http://www.genome.jp/dbget-bin/show_pathway?mmu05322+319164+319169+319171+665433
Estrogen signaling pathway	04915	84	3	0.0328393	8.07207	0.37	0.065739	0.679303	1	Activated	20663, 15516, 14229	Sos2, Hsp90ab1, Fkbp5	http://www.genome.jp/dbget-bin/show_pathway?mmu04915+20663+15516+14229
Cytokine-cytokine receptor interaction	04060	159	4	0.0436463	2.1163	0.488	0.103282	0.743713	1	Activated	16185, 16323, 20310, 20308	Il2rb, Inhba, Cxcl2, Ccl9	http://www.genome.jp/dbget-bin/show_pathway?mmu04060+16185+16323+20310+20308
TGF-beta signaling pathway	04350	59	2	0.0864497	-4.36472	0.257	0.106797	0.743713	1	Inhibited	15902, 16323	Id2, Inhba	http://www.genome.jp/dbget-bin/show_pathway?mmu04350+15902+16323
Human T-cell leukemia virus 1 infection	05166	203	2	0.505832	-14.8833	0.044	0.106946	0.743713	1	Inhibited	16185, 12236	Il2rb, Bub1b	http://www.genome.jp/dbget-bin/show_pathway?mmu05166+16185+12236
B cell receptor signaling pathway	04662	69	1	0.438946	9.33357	0.086	0.161446	0.743713	1	Activated	20663	Sos2	http://www.genome.jp/dbget-bin/show_pathway?mmu04662+20663
Homologous recombination	03440	39	2	0.0416229	0	1	0.173946	0.743713	1	Inhibited	57434, 19364	Xrcc2, Rad51d	http://www.genome.jp/dbget-bin/show_pathway?mmu03440+57434+19364
PI3K-Akt signaling pathway	04151	249	5	0.0567922	3.81206	0.74	0.175227	0.743713	1	Activated	20663, 15516, 20750, 16185, 15370	Sos2, Hsp90ab1, Spp1, Il2rb, Nr4a1	http://www.genome.jp/dbget-bin/show_pathway?mmu04151+20663+15516+20750+16185+15370
Chemokine signaling pathway	04062	146	3	0.122013	10.7856	0.361	0.181582	0.743713	1	Activated	20308, 20310, 20663	Ccl9, Cxcl2, Sos2	http://www.genome.jp/dbget-bin/show_pathway?mmu04062+20308+20310+20663
Endometrial cancer	05213	52	1	0.352907	7.77798	0.125	0.181791	0.743713	1	Activated	20663	Sos2	http://www.genome.jp/dbget-bin/show_pathway?mmu05213+20663
Acute myeloid leukemia	05221	63	1	0.409958	4.14825	0.124	0.202281	0.743713	1	Activated	20663	Sos2	http://www.genome.jp/dbget-bin/show_pathway?mmu05221+20663
Non-small cell lung cancer	05223	60	1	0.394913	7.88168	0.137	0.211914	0.743713	1	Activated	20663	Sos2	http://www.genome.jp/dbget-bin/show_pathway?mmu05223+20663
Herpes simplex virus 1 infection	05168	355	1	0.950529	7.75627	0.057	0.212139	0.743713	1	Activated	332579	Card9	http://www.genome.jp/dbget-bin/show_pathway?mmu05168+332579
mTOR signaling pathway	04150	124	1	0.646827	7.11129	0.088	0.220061	0.743713	1	Activated	20663	Sos2	http://www.genome.jp/dbget-bin/show_pathway?mmu04150+20663
Chronic myeloid leukemia	05220	73	1	0.457483	6.22238	0.131	0.228608	0.743713	1	Activated	20663	Sos2	http://www.genome.jp/dbget-bin/show_pathway?mmu05220+20663
Cell cycle	04110	120	1	0.634712	32.1217	0.097	0.233193	0.743713	1	Activated	12236	Bub1b	http://www.genome.jp/dbget-bin/show_pathway?mmu04110+12236
GnRH signaling pathway	04912	67	1	0.429444	7.77798	0.145	0.235147	0.743713	1	Activated	20663	Sos2	http://www.genome.jp/dbget-bin/show_pathway?mmu04912+20663
T cell receptor signaling pathway	04660	88	1	0.521747	10.8892	0.125	0.243265	0.743713	1	Activated	20663	Sos2	http://www.genome.jp/dbget-bin/show_pathway?mmu04660+20663
Fc epsilon RI signaling pathway	04664	55	1	0.368987	7.77798	0.181	0.247528	0.743713	1	Activated	20663	Sos2	http://www.genome.jp/dbget-bin/show_pathway?mmu04664+20663
ErbB signaling pathway	04012	75	1	0.466522	7.77798	0.144	0.248589	0.743713	1	Activated	20663	Sos2	http://www.genome.jp/dbget-bin/show_pathway?mmu04012+20663
Thermogenesis	04714	195	2	0.484542	8.71134	0.14	0.250359	0.743713	1	Activated	20663, 50790	Sos2, Acsl4	http://www.genome.jp/dbget-bin/show_pathway?mmu04714+20663+50790
Gap junction	04540	61	1	0.39997	4.66679	0.175	0.256134	0.743713	1	Activated	20663	Sos2	http://www.genome.jp/dbget-bin/show_pathway?mmu04540+20663
Choline metabolism in cancer	05231	79	1	0.484155	3.95566	0.15	0.263076	0.743713	1	Activated	20663	Sos2	http://www.genome.jp/dbget-bin/show_pathway?mmu05231+20663
Prolactin signaling pathway	04917	53	1	0.358312	8.45855	0.206	0.266184	0.743713	1	Activated	20663	Sos2	http://www.genome.jp/dbget-bin/show_pathway?mmu04917+20663
Insulin secretion	04911	54	2	0.0742324	0	1	0.267278	0.743713	1	Inhibited	140493, 16534	Kcnn3, Kcnn4	http://www.genome.jp/dbget-bin/show_pathway?mmu04911+140493+16534
Measles	05162	109	1	0.599231	-6.49069	0.127	0.272117	0.743713	1	Inhibited	16185	Il2rb	http://www.genome.jp/dbget-bin/show_pathway?mmu05162+16185
Th17 cell differentiation	04659	88	2	0.166316	3.81687	0.509	0.293682	0.743713	1	Activated	16185, 15516	Il2rb, Hsp90ab1	http://www.genome.jp/dbget-bin/show_pathway?mmu04659+16185+15516
Colorectal cancer	05210	81	1	0.492754	6.58535	0.178	0.301172	0.743713	1	Activated	20663	Sos2	http://www.genome.jp/dbget-bin/show_pathway?mmu05210+20663
Hepatocellular carcinoma	05225	131	1	0.667078	6.22238	0.133	0.303627	0.743713	1	Activated	20663	Sos2	http://www.genome.jp/dbget-bin/show_pathway?mmu05225+20663
Cortisol synthesis and secretion	04927	40	1	0.284423	1.09012	0.313	0.304361	0.743713	1	Activated	15370	Nr4a1	http://www.genome.jp/dbget-bin/show_pathway?mmu04927+15370
Progesterone-mediated oocyte maturation	04914	77	1	0.475412	2.07081	0.19	0.307505	0.743713	1	Activated	15516	Hsp90ab1	http://www.genome.jp/dbget-bin/show_pathway?mmu04914+15516
JAK-STAT signaling pathway	04630	114	2	0.245094	3.11119	0.376	0.31188	0.743713	1	Activated	20663, 16185	Sos2, Il2rb	http://www.genome.jp/dbget-bin/show_pathway?mmu04630+20663+16185
Endocrine resistance	01522	76	1	0.470986	7.77798	0.216	0.334234	0.748468	1	Activated	20663	Sos2	http://www.genome.jp/dbget-bin/show_pathway?mmu01522+20663
Gastric cancer	05226	99	1	0.564023	6.22238	0.184	0.338892	0.748468	1	Activated	20663	Sos2	http://www.genome.jp/dbget-bin/show_pathway?mmu05226+20663
C-type lectin receptor signaling pathway	04625	95	1	0.549097	6.25945	0.191	0.341372	0.748468	1	Activated	332579	Card9	http://www.genome.jp/dbget-bin/show_pathway?mmu04625+332579
Hepatitis C	05160	120	1	0.634712	6.22238	0.175	0.355167	0.748468	1	Activated	20663	Sos2	http://www.genome.jp/dbget-bin/show_pathway?mmu05160+20663
Neurotrophin signaling pathway	04722	104	1	0.581994	6.18871	0.193	0.357908	0.748468	1	Activated	20663	Sos2	http://www.genome.jp/dbget-bin/show_pathway?mmu04722+20663
Insulin signaling pathway	04910	113	1	0.612512	8.81504	0.187	0.362728	0.748468	1	Activated	20663	Sos2	http://www.genome.jp/dbget-bin/show_pathway?mmu04910+20663
Cocaine addiction	05030	34	1	0.247536	0.661898	0.483	0.373497	0.748468	1	Activated	14282	Fosb	http://www.genome.jp/dbget-bin/show_pathway?mmu05030+14282
Glioma	05214	63	1	0.409958	4.14825	0.308	0.387559	0.748468	1	Activated	20663	Sos2	http://www.genome.jp/dbget-bin/show_pathway?mmu05214+20663
Relaxin signaling pathway	04926	98	1	0.560338	8.46935	0.247	0.412108	0.748468	1	Activated	20663	Sos2	http://www.genome.jp/dbget-bin/show_pathway?mmu04926+20663
Phospholipase D signaling pathway	04072	110	1	0.602593	5.53101	0.242	0.426594	0.748468	1	Activated	20663	Sos2	http://www.genome.jp/dbget-bin/show_pathway?mmu04072+20663
FoxO signaling pathway	04068	116	1	0.622186	3.11119	0.235	0.427337	0.748468	1	Activated	20663	Sos2	http://www.genome.jp/dbget-bin/show_pathway?mmu04068+20663
EGFR tyrosine kinase inhibitor resistance	01521	68	1	0.434215	4.14825	0.341	0.430889	0.748468	1	Activated	20663	Sos2	http://www.genome.jp/dbget-bin/show_pathway?mmu01521+20663
Tuberculosis	05152	137	1	0.683517	5.05333	0.226	0.442991	0.748468	1	Activated	332579	Card9	http://www.genome.jp/dbget-bin/show_pathway?mmu05152+332579
Human papillomavirus infection	05165	252	2	0.623373	7.09535	0.248	0.443219	0.748468	1	Activated	20663, 20750	Sos2, Spp1	http://www.genome.jp/dbget-bin/show_pathway?mmu05165+20663+20750
Aldosterone synthesis and secretion	04925	66	1	0.424633	1.09012	0.365	0.443954	0.748468	1	Activated	15370	Nr4a1	http://www.genome.jp/dbget-bin/show_pathway?mmu04925+15370
Human cytomegalovirus infection	05163	189	1	0.796143	7.77798	0.201	0.453258	0.748468	1	Activated	20663	Sos2	http://www.genome.jp/dbget-bin/show_pathway?mmu05163+20663
Proteoglycans in cancer	05205	154	1	0.725853	4.82975	0.222	0.455297	0.748468	1	Activated	20663	Sos2	http://www.genome.jp/dbget-bin/show_pathway?mmu05205+20663
Breast cancer	05224	99	1	0.564023	6.22238	0.308	0.477782	0.748468	1	Activated	20663	Sos2	http://www.genome.jp/dbget-bin/show_pathway?mmu05224+20663
Natural killer cell mediated cytotoxicity	04650	89	1	0.525752	6.22238	0.331	0.478316	0.748468	1	Activated	20663	Sos2	http://www.genome.jp/dbget-bin/show_pathway?mmu04650+20663
MAPK signaling pathway	04010	227	2	0.566228	3.62972	0.312	0.48291	0.748468	1	Activated	20663, 15370	Sos2, Nr4a1	http://www.genome.jp/dbget-bin/show_pathway?mmu04010+20663+15370
ECM-receptor interaction	04512	54	1	0.363672	0.833287	0.493	0.487445	0.748468	1	Activated	20750	Spp1	http://www.genome.jp/dbget-bin/show_pathway?mmu04512+20750
Ras signaling pathway	04014	163	2	0.394184	5.22216	0.46	0.490931	0.748468	1	Activated	20663, 19696	Sos2, Rel	http://www.genome.jp/dbget-bin/show_pathway?mmu04014+20663+19696
Amphetamine addiction	05031	48	1	0.330833	-0.756455	0.583	0.510293	0.74979	1	Inhibited	14282	Fosb	http://www.genome.jp/dbget-bin/show_pathway?mmu05031+14282
Hepatitis B	05161	138	1	0.686178	9.10731	0.285	0.514693	0.74979	1	Activated	20663	Sos2	http://www.genome.jp/dbget-bin/show_pathway?mmu05161+20663
Focal adhesion	04510	155	2	0.370477	4.38194	0.53	0.515984	0.74979	1	Activated	20750, 20663	Spp1, Sos2	http://www.genome.jp/dbget-bin/show_pathway?mmu04510+20750+20663
Notch signaling pathway	04330	44	1	0.308014	1.5447	0.708	0.550183	0.787185	1	Activated	20602	Ncor2	http://www.genome.jp/dbget-bin/show_pathway?mmu04330+20602
SNARE interactions in vesicular transport	04130	32	1	0.234826	0	1	0.575068	0.808499	1	Inhibited	74732	Stx11	http://www.genome.jp/dbget-bin/show_pathway?mmu04130+74732
Toll-like receptor signaling pathway	04620	81	1	0.492754	1.84514	0.487	0.582467	0.808499	1	Activated	20750	Spp1	http://www.genome.jp/dbget-bin/show_pathway?mmu04620+20750
Regulation of actin cytoskeleton	04810	162	1	0.743784	3.12432	0.365	0.625455	0.839315	1	Activated	20663	Sos2	http://www.genome.jp/dbget-bin/show_pathway?mmu04810+20663
Ferroptosis	04216	38	1	0.272331	0	1	0.626562	0.839315	1	Inhibited	50790	Acsl4	http://www.genome.jp/dbget-bin/show_pathway?mmu04216+50790
MicroRNAs in cancer	05206	120	1	0.634712	0		0.634712	0.839315	1	Inhibited	20663	Sos2	http://www.genome.jp/dbget-bin/show_pathway?mmu05206+20663
Cushing syndrome	04934	102	1	0.574896	1.52616	0.493	0.640768	0.839315	1	Activated	15370	Nr4a1	http://www.genome.jp/dbget-bin/show_pathway?mmu04934+15370
Epstein-Barr virus infection	05169	181	1	0.781846	1.5447	0.372	0.65003	0.839623	1	Activated	20602	Ncor2	http://www.genome.jp/dbget-bin/show_pathway?mmu05169+20602
Thyroid hormone synthesis	04918	45	1	0.31379	0	1	0.677482	0.852213	1	Inhibited	14782	Gsr	http://www.genome.jp/dbget-bin/show_pathway?mmu04918+14782
Osteoclast differentiation	04380	113	1	0.612512	1.00861	0.526	0.687097	0.852213	1	Activated	14282	Fosb	http://www.genome.jp/dbget-bin/show_pathway?mmu04380+14282
Complement and coagulation cascades	04610	47	1	0.325199	0	1	0.690501	0.852213	1	Inhibited	12759	Clu	http://www.genome.jp/dbget-bin/show_pathway?mmu04610+12759
PPAR signaling pathway	03320	48	1	0.330833	0	1	0.696782	0.852213	1	Inhibited	50790	Acsl4	http://www.genome.jp/dbget-bin/show_pathway?mmu03320+50790
Salivary secretion	04970	51	1	0.347457	0	1	0.714759	0.852213	1	Inhibited	16534	Kcnn4	http://www.genome.jp/dbget-bin/show_pathway?mmu04970+16534
Pancreatic secretion	04972	51	1	0.347457	0	1	0.714759	0.852213	1	Inhibited	233979	Tpcn2	http://www.genome.jp/dbget-bin/show_pathway?mmu04972+233979
Legionellosis	05134	53	1	0.358312	0	1	0.726066	0.854736	1	Inhibited	20310	Cxcl2	http://www.genome.jp/dbget-bin/show_pathway?mmu05134+20310
Adipocytokine signaling pathway	04920	58	1	0.384672	0	1	0.752174	0.874402	1	Inhibited	50790	Acsl4	http://www.genome.jp/dbget-bin/show_pathway?mmu04920+50790
Antigen processing and presentation	04612	63	1	0.409958	0	1	0.775518	0.884506	1	Inhibited	15516	Hsp90ab1	http://www.genome.jp/dbget-bin/show_pathway?mmu04612+15516
Renal cell carcinoma	05211	64	1	0.414891	0	1	0.779887	0.884506	1	Inhibited	20663	Sos2	http://www.genome.jp/dbget-bin/show_pathway?mmu05211+20663
Salmonella infection	05132	67	1	0.429444	0	1	0.792437	0.887912	1	Inhibited	20310	Cxcl2	http://www.genome.jp/dbget-bin/show_pathway?mmu05132+20310
NF-kappa B signaling pathway	04064	85	1	0.509528	0	1	0.853088	0.94449	1	Inhibited	20310	Cxcl2	http://www.genome.jp/dbget-bin/show_pathway?mmu04064+20310
Hippo signaling pathway	04390	100	1	0.567677	0	1	0.889098	0.960905	1	Inhibited	15902	Id2	http://www.genome.jp/dbget-bin/show_pathway?mmu04390+15902
TNF signaling pathway	04668	100	1	0.567677	0	1	0.889098	0.960905	1	Inhibited	20310	Cxcl2	http://www.genome.jp/dbget-bin/show_pathway?mmu04668+20310
Apelin signaling pathway	04371	105	1	0.585499	0	1	0.898911	0.960905	1	Inhibited	20750	Spp1	http://www.genome.jp/dbget-bin/show_pathway?mmu04371+20750
Fluid shear stress and atherosclerosis	05418	114	1	0.615763	0	1	0.914342	0.963259	1	Inhibited	15516	Hsp90ab1	http://www.genome.jp/dbget-bin/show_pathway?mmu05418+15516
Calcium signaling pathway	04020	119	1	0.63162	0	1	0.921829	0.963259	1	Inhibited	233979	Tpcn2	http://www.genome.jp/dbget-bin/show_pathway?mmu04020+233979
RNA transport	03013	148	1	0.711594	0	1	0.953712	0.972426	1	Inhibited	386612	Thoc6	http://www.genome.jp/dbget-bin/show_pathway?mmu03013+386612
Protein processing in endoplasmic reticulum	04141	152	1	0.721179	0	1	0.956909	0.972426	1	Inhibited	15516	Hsp90ab1	http://www.genome.jp/dbget-bin/show_pathway?mmu04141+15516
Kaposi sarcoma-associated herpesvirus infection	05167	159	1	0.7372	0	1	0.961969	0.972426	1	Inhibited	20310	Cxcl2	http://www.genome.jp/dbget-bin/show_pathway?mmu05167+20310
Viral carcinogenesis	05203	187	1	0.792658	0	1	0.976843	0.976843	1	Inhibited	19696	Rel	http://www.genome.jp/dbget-bin/show_pathway?mmu05203+19696
