# Supplementary material for: Lipocalin 2 modulates dendritic cell activity and shapes immunity to influenza in a microbiome dependent manner
Source: PLoS Pathog. 2021 Apr 27;17(4):e1009487. doi: 10.1371/journal.ppat.1009487 (PMC8078786; doi:10.1371/journal.ppat.1009487)
Supplement: S4 Table — (XLSX) [file ppat.1009487.s009.xlsx]

## Sheet: Sheet
Flourophore	Antigen	Company	Cat. number	Clone	Dilution
Pacific Blue	CD8a	BioLegend	100728	53-6.7	200
PerCP Cy5.5	CD25	ebioscience	45-0251-82	PC61.5	200
FITC	CD44	BioLegend	103022	IM7	200
AF700	CD4	ebioscience	56-0042-82	RM4-5	200
BV605	CD19	BD Pharmingen	115540	6D5	200
PE	CD62L	eBioscience	12-0621-83	MEL-14	200
Pe Cy7	CD69	BioLegend	10451	H1.2F3	200
APC	CD3e	BioLegend	100236	17A2	200
BV510	CD45	BioLegend	103137	30-F11	100
PE/Dazzle 594	streptavidin	BioLegend	405247		200
V500	CD45	BD Horizon	561487	30-F11	100
Alexa Flour 647	Siglec F	BD Pharmingen	562680	E50-2440	200
PerCP Cy5.5	CD11c	BioLegend	117327	N418	200
FITC	Ly6G	BioLegend	127605	1A8	200
PB	MHCII	eBioscience	48-5321	M5/114.15.2	200
AF700	CD11b	eBioscience	56-0112-80	M1/70	200
BV605	LY6C	BioLegend	128036	HK 1.4	200
PE	CD64	BioLegend	139303	X54-5/7.1	200
Pe Cy7	F4/80	BioLegend	123114	BM8	200
APC	CD8	BioLegend	100711	53-6.7	200
PerCPCy5.5	CD45.2	BioLegend	109827	104	200
Pacific Blue	CD45.1	BioLegend	110721	A20	200
PE	TCRb	BioLegend	109207	H57--597	200
Pe-Cy7	CD11b	BD-Pharmingen	552850	M1/70	200
FITC	CD8a	eBioscience	11-0081	53-6.7	500
BV421	CD103	BioLegend	121421	2E7	100
eVolve 605	CD45	eBioscience	83-0451	30-F11	20
PE	CD11c	BD-Pharmingen	557401	clone HL3	200
BV605	CD8	BioLegend	100743	53-6.7	200
biotin	CD4	BioLegend	100403	GK1.5	200
APC	IFN-gamma	BioLegend	505810	XMG1.2	200
PE	CD3	BioLegend	100205	17A2	200
FITC	CD19	BioLegend	115506	6D5	200
PerCP Cy5.5	CD4	BioLegend	100433	GK1.5	200
eFluor 780	Fixable Viability Dye	eBioscience	65-0865-18		1000
